# Supplementary material for: Neuromodulation Therapy for Chemotherapy-Induced Peripheral Neuropathy: A Systematic Review
Source: Biomedicines. 2022 Aug 7;10(8):1909. doi: 10.3390/biomedicines10081909 (PMC9405804; doi:10.3390/biomedicines10081909)
Supplement: Supplementary file 1 [file biomedicines-10-01909-s001.zip]

Archive with 1 entries (1 files):
- biomedicines-1817794-supplementary.pdf
